# Supplementary material for: Dietary Copper Deficiency Leads to Changes in Gene Expression Indicating an Increased Demand for NADH in the Prefrontal Cortex of the Rat’s Brain
Source: Int J Mol Sci. 2022 Jun 16;23(12):6706. doi: 10.3390/ijms23126706 (PMC9224161; doi:10.3390/ijms23126706)
Supplement: Supplementary file 1 [file ijms-23-06706-s001.zip]

Archive with 1 entries (1 files):
- ijms-1772424-supplementary.pdf
